# Supplementary material for: Antibacterial and Antibiofouling Activities of Carbon Polymerized Dots/Polyurethane and C60/Polyurethane Composite Films
Source: J Funct Biomater. 2024 Mar 17;15(3):73. doi: 10.3390/jfb15030073 (PMC10971164; doi:10.3390/jfb15030073)
Supplement: Supplementary file 1 [file jfb-15-00073-s001.zip]

Archive with 1 entries (1 files):
- jfb-2889277-supplementary.pdf
